# Supplementary material for: TLR Agonists Modify NK Cell Activation and Increase Its Cytotoxicity in Acute Lymphoblastic Leukemia
Source: Int J Mol Sci. 2024 Jul 8;25(13):7500. doi: 10.3390/ijms25137500 (PMC11242025; doi:10.3390/ijms25137500)
Supplement: Supplementary file 1 [file ijms-25-07500-s001.zip]

Archive with 1 entries (1 files):
- ijms-3000479-supplementary.pdf
